# Supplementary material for: Active shape programming drives Drosophila wing disc eversion
Source: Sci Adv. 2024 Aug 9;10(32):eadp0860. doi: 10.1126/sciadv.adp0860 (PMC11637009; doi:10.1126/sciadv.adp0860)
Supplement: Supplementary file 2 — Movies S1 to S4 [file sciadv.adp0860_movies_s1_to_s4.zip]

Archive with 4 entries (4 files):
- sciadv.adp0860_movie_s1.mp4
- sciadv.adp0860_movie_s2.avi
- sciadv.adp0860_movie_s3.mp4
- sciadv.adp0860_movie_s4.mp4
